# Supplementary material for: C-Reactive Protein and Lymphocyte-to-Monocyte Ratio Predict Recurrence in Stage III Melanoma Patients with Microscopic Sentinel Lymph Node Metastasis
Source: Cancers (Basel). 2023 Jan 23;15(3):702. doi: 10.3390/cancers15030702 (PMC9913855; doi:10.3390/cancers15030702)
Supplement: Supplementary file 1 [file cancers-15-00702-s001.zip]

Archive with 1 entries (1 files):
- cancers-2124412-supplementary.pdf
